# Supplementary material for: Di-2-pyridyl disulfide–succinic acid (1/1)
Source: Acta Crystallogr Sect E Struct Rep Online. 2009 May 7;65(Pt 6):o1213. doi: 10.1107/S1600536809016213 (PMC2969693; doi:10.1107/S1600536809016213)
Supplement: Supplementary file 2 [file e-65-o1213-Isup2.hkl]

# 
# h,k,l, Fc-squared, Fo-squared, sigma(Fo-squared) and status flag 
# 
data_I
_shelx_title ' tref in C2/c' 
_shelx_refln_list_code          4 
_shelx_F_calc_maximum      227.28 
_exptl_crystal_F_000       704.00 
_reflns_d_resolution_high  0.7707 
 
loop_ 
 _symmetry_equiv_pos_as_xyz 
 'x, y, z' 
 '-x, y, -z+1/2' 
 'x+1/2, y+1/2, z' 
 '-x+1/2, y+1/2, -z+1/2' 
 '-x, -y, -z' 
 'x, -y, z-1/2' 
 '-x+1/2, -y+1/2, -z' 
 'x+1/2, -y+1/2, z-1/2' 
 
_cell_length_a     8.4211 
_cell_length_b    13.3473 
_cell_length_c    14.1412 
_cell_angle_alpha  90.000 
_cell_angle_beta   98.428 
_cell_angle_gamma  90.000 
 
_shelx_F_squared_multiplier     1.000 
 
loop_ 
 _refln_index_h 
 _refln_index_k 
 _refln_index_l 
 _refln_F_squared_calc 
 _refln_F_squared_meas 
 _refln_F_squared_sigma 
 _refln_observed_status 
   2   0   0     3307.15     2932.37     58.81 o 
   4   0   0     4081.97     3787.80     90.60 o 
   6   0   0     3871.86     3708.33    109.22 o 
   8   0   0      220.24      186.26     19.01 o 
  10   0   0        0.09       -1.84      8.61 o 
   3   1   0      297.26      360.02      9.93 o 
   5   1   0        9.05       38.79     11.03 o 
   7   1   0      747.59      737.96     24.50 o 
   9   1   0        0.04       12.70     15.91 o 
   0   2   0       80.52       84.95      2.70 o 
   2   2   0    37340.45    35080.45   1005.82 o 
   4   2   0     1452.91     1481.72     26.79 o 
   6   2   0      404.80      653.34    210.54 o 
   8   2   0        1.67      389.12     76.43 o 
  10   2   0        0.07        5.96      7.56 o 
   1   3   0     3599.28     3727.17     58.36 o 
   3   3   0     1638.75     1455.96     21.74 o 
   5   3   0      802.26      830.07     56.17 o 
   7   3   0      249.65      728.57    131.78 o 
   9   3   0        0.01       10.36      6.38 o 
   0   4   0       58.55       56.88      2.33 o 
   2   4   0     2262.38     2259.49     26.68 o 
   4   4   0       81.71      105.74     17.60 o 
   6   4   0      515.46      524.28     84.97 o 
   8   4   0      230.75      250.96     16.01 o 
  10   4   0        8.10       39.06     27.33 o 
   1   5   0      125.38      120.18      1.97 o 
   3   5   0     1362.71     1412.04     23.42 o 
   5   5   0     1014.62      929.76     22.34 o 
   7   5   0       69.49       77.92      9.81 o 
   9   5   0        0.01       16.17      7.78 o 
   0   6   0       45.88       63.03      2.63 o 
   2   6   0      892.48      831.12     11.62 o 
   4   6   0     1814.06     1765.26     31.05 o 
   6   6   0      616.49      818.00    265.01 o 
   8   6   0      137.99      123.41     13.48 o 
  10   6   0       13.72       18.30      8.18 o 
   1   7   0      704.16      668.23      6.73 o 
   3   7   0     1759.04     1744.52     23.67 o 
   5   7   0     1844.91     1740.50     67.41 o 
   7   7   0       91.68       72.63      7.88 o 
   9   7   0        0.98        3.82      4.86 o 
   0   8   0       78.08       95.68      6.65 o 
   2   8   0     2375.69     2335.88     39.28 o 
   4   8   0     1362.86     1337.51     75.37 o 
   6   8   0      138.70      133.64      7.20 o 
   8   8   0       56.88       33.19     12.66 o 
   1   9   0      235.16      254.94      7.02 o 
   3   9   0      406.11      408.53     16.16 o 
   5   9   0       80.45       79.07      5.24 o 
   7   9   0      124.62      131.26     10.38 o 
   9   9   0       60.15       63.42      9.94 o 
   0  10   0     2822.37     2760.22     52.96 o 
   2  10   0     4777.27     4874.43    228.65 o 
   4  10   0     1243.93     1278.79     33.20 o 
   6  10   0      109.98      132.78     19.50 o 
   8  10   0       37.08       48.14     13.49 o 
   1  11   0      337.79      353.52     10.26 o 
   3  11   0     1048.96     1011.29     30.52 o 
   5  11   0       99.66       96.10     14.00 o 
   7  11   0       11.31       40.30     28.43 o 
   0  12   0     2159.27     2188.85     45.08 o 
   2  12   0      510.25      633.50     44.22 o 
   4  12   0      304.86      405.70     41.20 o 
   6  12   0       83.25      283.81     67.27 o 
   1  13   0      472.00      485.87     15.93 o 
   3  13   0      541.06      541.19     28.24 o 
   5  13   0       15.82       58.24     25.46 o 
   7  13   0      136.15      121.15     13.50 o 
   0  14   0      172.42      173.11     18.36 o 
   2  14   0        0.55       -1.13      2.37 o 
   4  14   0        7.23       10.02      4.97 o 
   6  14   0       29.72       28.56     10.37 o 
   1  15   0       45.94       37.14      7.04 o 
   3  15   0        1.34        0.04      2.42 o 
   5  15   0       35.61       81.08     23.16 o 
   0  16   0        3.16       10.91      8.11 o 
   2  16   0       30.41       24.49     11.47 o 
   4  16   0      217.10      226.96     22.73 o 
   1  17   0      170.12      145.07     30.12 o 
  -9   1   1      139.74      134.60     21.04 o 
  -7   1   1      109.56      527.46    202.08 o 
  -5   1   1      566.33      513.47     19.96 o 
  -3   1   1       52.03       59.71      4.39 o 
  -1   1   1     2590.42     2600.99     42.69 o 
   1   1   1      653.65      672.54      7.00 o 
   3   1   1     3789.57     3578.95     56.42 o 
   5   1   1       18.50       19.14      4.14 o 
   7   1   1       16.78      424.15     67.79 o 
   9   1   1      115.58      107.58     12.33 o 
 -10   2   1       24.62       22.53     11.65 o 
  -8   2   1      643.39      871.93     40.15 o 
  -6   2   1     1492.65     1546.93    105.33 o 
  -4   2   1     8894.49     8534.59    163.50 o 
  -2   2   1     5190.36     4941.66     74.05 o 
   0   2   1     7783.54     7920.30     89.83 o 
   2   2   1    51655.70    48181.03   1578.63 o 
   4   2   1        0.82        2.76      2.28 o 
   6   2   1       17.33       28.67      7.17 o 
   8   2   1      230.68      222.09     14.63 o 
  10   2   1        2.35        7.76      6.13 o 
  -9   3   1       30.93      293.95     31.68 o 
  -7   3   1      636.04     1835.67     54.01 o 
  -5   3   1     1984.59     2020.05     53.27 o 
  -3   3   1       69.64      107.69      5.18 o 
  -1   3   1    16882.89    17561.02    379.35 o 
   1   3   1     7299.72     7554.09    134.65 o 
   3   3   1      325.39      300.87      7.91 o 
   5   3   1      406.37      391.33     13.50 o 
   7   3   1      562.48      658.94     65.62 o 
   9   3   1       65.05       43.11     10.59 o 
 -10   4   1      164.85       97.89     18.37 o 
  -8   4   1        4.53      342.74    173.54 o 
  -6   4   1      304.88      439.43    157.33 o 
  -4   4   1     3607.69     3613.37     61.40 o 
  -2   4   1     7993.95     8558.01    132.77 o 
   0   4   1     2757.67     2587.14     27.94 o 
   2   4   1        1.29        5.16      2.12 o 
   4   4   1     6225.99     7539.93    757.25 o 
   6   4   1      142.46      155.51     18.15 o 
   8   4   1        1.64        3.51      3.71 o 
  10   4   1        0.12        7.13      6.82 o 
  -9   5   1      144.77      124.45     16.26 o 
  -7   5   1       64.12       81.60      8.81 o 
  -5   5   1     3616.53     3397.39     82.37 o 
  -3   5   1    11767.64    12313.81    251.65 o 
  -1   5   1     7021.28     6695.85     90.46 o 
   1   5   1     1280.18     1215.18     13.62 o 
   3   5   1      424.15      372.61     11.79 o 
   5   5   1        4.40        4.66      3.21 o 
   7   5   1        0.63        4.37      3.49 o 
   9   5   1      400.20      375.68     20.59 o 
 -10   6   1        6.79       37.00      8.89 o 
  -8   6   1        2.81      165.03    118.90 o 
  -6   6   1     1045.96     1152.45    148.58 o 
  -4   6   1      220.16      208.30     14.82 o 
  -2   6   1     1725.07     1584.24     26.65 o 
   0   6   1     5026.62     5225.26     60.96 o 
   2   6   1      338.74      368.21      9.48 o 
   4   6   1      475.99      475.74     29.40 o 
   6   6   1      254.63      625.35    247.26 o 
   8   6   1      100.58      133.43     33.68 o 
  10   6   1       14.93       14.06     11.47 o 
  -9   7   1       18.47       24.67      8.11 o 
  -7   7   1      236.59      262.37     34.42 o 
  -5   7   1        2.55        4.32      3.38 o 
  -3   7   1     4779.69     4874.81    142.70 o 
  -1   7   1        8.37        5.03      1.46 o 
   1   7   1      173.03      158.36      3.70 o 
   3   7   1      175.20      163.19      4.87 o 
   5   7   1       69.00       64.55      4.72 o 
   7   7   1      302.52      278.61     12.67 o 
   9   7   1       16.39        9.92      5.88 o 
  -8   8   1      381.75      376.14     19.26 o 
  -6   8   1      414.74      430.20     13.28 o 
  -4   8   1     1568.31     1624.34    105.00 o 
  -2   8   1     5238.85     5121.07     94.75 o 
   0   8   1     3109.58     2882.64     32.16 o 
   2   8   1      460.46      460.19      7.88 o 
   4   8   1     2539.58     2481.51     49.68 o 
   6   8   1      123.47      156.38     26.35 o 
   8   8   1       17.71       10.84      4.78 o 
  -9   9   1       19.07       19.21      6.02 o 
  -7   9   1      486.88      497.62     52.65 o 
  -5   9   1      188.70      179.05     10.15 o 
  -3   9   1     1901.45     1866.16     38.86 o 
  -1   9   1      248.46      231.32      8.03 o 
   1   9   1      165.18      175.64      3.88 o 
   3   9   1       76.96       91.42      4.84 o 
   5   9   1     1039.59     1014.41     19.24 o 
   7   9   1       22.25       20.27      5.15 o 
   9   9   1       25.12       24.53      6.22 o 
  -8  10   1        2.75        5.88      7.50 o 
  -6  10   1       93.89      111.98     15.21 o 
  -4  10   1       61.95       76.48     13.09 o 
  -2  10   1      203.10      182.90      9.59 o 
   0  10   1      233.50      228.20      5.95 o 
   2  10   1     1595.47     1537.91     28.95 o 
   4  10   1       73.87       65.65      7.07 o 
   6  10   1      152.38      202.63     29.33 o 
   8  10   1      106.36       88.93     11.38 o 
  -7  11   1      160.38      198.93     17.81 o 
  -5  11   1      597.29      744.69     52.00 o 
  -3  11   1      951.65     1478.85    240.46 o 
  -1  11   1     1016.73     1065.62     23.04 o 
   1  11   1      230.40      246.40      4.81 o 
   3  11   1       63.43       68.61      6.97 o 
   5  11   1      160.26      194.53     21.19 o 
   7  11   1       36.80       53.65     10.23 o 
  -6  12   1      331.20      408.60     27.55 o 
  -4  12   1      279.63      504.62     73.07 o 
  -2  12   1      242.95      296.53     28.42 o 
   0  12   1     1634.81     1624.72     20.80 o 
   2  12   1      401.12      426.78     31.51 o 
   4  12   1       21.43        8.92      5.33 o 
   6  12   1       40.63       71.45     11.76 o 
  -7  13   1       31.19       30.46      8.48 o 
  -5  13   1      124.67      252.49     70.26 o 
  -3  13   1       53.49       55.66      7.77 o 
  -1  13   1     1147.81     1105.48     27.83 o 
   1  13   1      274.16      259.27     10.56 o 
   3  13   1        1.04        6.86      5.94 o 
   5  13   1       33.30       26.36      7.15 o 
   7  13   1       26.53        6.60     10.90 o 
  -6  14   1      169.20      234.22     16.85 o 
  -4  14   1       88.63      100.72     10.57 o 
  -2  14   1      465.62      487.49     33.91 o 
   0  14   1      124.26      126.34      4.84 o 
   2  14   1      192.41      250.70     11.38 o 
   4  14   1      127.74      147.10     18.91 o 
   6  14   1       89.44      144.12     34.69 o 
  -5  15   1      242.76      270.50     25.34 o 
  -3  15   1      488.00      464.99     20.36 o 
  -1  15   1      493.42      503.00     18.63 o 
   1  15   1      373.87      391.96     19.19 o 
   3  15   1       66.22       61.58      7.76 o 
   5  15   1        0.01       12.05      6.38 o 
  -4  16   1       24.54       11.05      5.86 o 
  -2  16   1       64.95       46.25     19.79 o 
   0  16   1       15.84       14.83      6.19 o 
   2  16   1      122.33       97.15     46.61 o 
  -1  17   1       52.13       27.18     16.04 o 
   1  17   1        6.42        2.08      3.90 o 
 -10   0   2      104.82      104.70     27.54 o 
  -4   0   2     1229.66     1205.19     34.71 o 
  -2   0   2    14578.20    14911.95    433.85 o 
   2   0   2      809.50      774.90     17.47 o 
   4   0   2       32.71       26.74      5.45 o 
   6   0   2      701.82      758.60     31.76 o 
   8   0   2      162.13      145.77     19.58 o 
  10   0   2       37.57       32.47     13.34 o 
  -9   1   2       56.92      169.80     87.63 o 
  -7   1   2      234.59      552.46     38.44 o 
  -5   1   2     2715.26     2647.93     69.19 o 
  -3   1   2      344.82      321.87      8.69 o 
  -1   1   2     5538.02     5552.75     78.52 o 
   1   1   2    17303.29    17667.79    374.69 o 
   3   1   2      611.13      596.12     11.98 o 
   5   1   2       89.96       96.18     14.59 o 
   7   1   2      180.56      179.48     13.31 o 
   9   1   2       88.07       83.39     11.85 o 
 -10   2   2       23.38       13.88      8.92 o 
  -8   2   2      416.89      771.03     52.21 o 
  -6   2   2        1.17      479.31     32.13 o 
  -4   2   2      480.96      547.37     21.07 o 
  -2   2   2     2565.40     2438.93     33.98 o 
   0   2   2     2868.49     2878.57     27.39 o 
   2   2   2    15054.19    15526.87    330.30 o 
   4   2   2       76.66       85.50      6.97 o 
   6   2   2        9.50       11.19      4.29 o 
   8   2   2       13.34        9.79      5.29 o 
  10   2   2        9.99        8.06      6.25 o 
  -9   3   2      315.99      334.08     24.61 o 
  -7   3   2     1397.25     1437.66     66.83 o 
  -5   3   2      134.02      127.13     15.13 o 
  -3   3   2     3985.18     3861.70     60.12 o 
  -1   3   2     8986.15     9801.87    136.47 o 
   1   3   2     4190.55     4361.49     49.17 o 
   3   3   2       12.75       19.36      4.84 o 
   5   3   2        1.36        2.85      3.75 o 
   7   3   2      315.81      381.24     46.12 o 
   9   3   2       73.78       66.63     10.50 o 
 -10   4   2       92.56      152.61     57.80 o 
  -8   4   2      543.67      513.16     40.73 o 
  -6   4   2      408.43      569.18     27.05 o 
  -4   4   2     3692.21     3617.63     59.37 o 
  -2   4   2     3579.83     3685.45     61.22 o 
   0   4   2     6116.18     6117.54     75.32 o 
   2   4   2     4474.30     4486.60     60.73 o 
   4   4   2     5622.62     5471.84    103.72 o 
   6   4   2       56.57       80.78     18.60 o 
   8   4   2       71.18       79.09     10.28 o 
  10   4   2       35.08       31.48      9.04 o 
  -9   5   2        0.38       88.92     61.67 o 
  -7   5   2       48.82       63.77      8.32 o 
  -5   5   2      150.77      167.03      9.32 o 
  -3   5   2     1469.63     1591.11     23.27 o 
  -1   5   2     5262.80     5347.69     68.39 o 
   1   5   2     2236.43     2266.61     25.08 o 
   3   5   2     1690.43     1770.17     30.19 o 
   5   5   2      534.06      527.98     22.50 o 
   7   5   2       36.50       39.59      7.19 o 
   9   5   2       45.59       42.20      8.91 o 
 -10   6   2      153.56      132.04     17.72 o 
  -8   6   2      381.69      644.46     29.48 o 
  -6   6   2      541.39      593.46     55.22 o 
  -4   6   2      409.58      428.45     61.52 o 
  -2   6   2     4347.44     4307.26     71.01 o 
   0   6   2    11277.45    12076.23    178.76 o 
   2   6   2     2344.05     2203.25     28.85 o 
   4   6   2      174.14      195.97      7.05 o 
   6   6   2     3799.24     3634.98     81.37 o 
   8   6   2       34.15       31.06      8.12 o 
  -9   7   2      220.14      203.03     20.35 o 
  -7   7   2      360.92      358.47     14.79 o 
  -5   7   2     1066.46     1057.52     24.63 o 
  -3   7   2     1924.59     1847.54     37.94 o 
  -1   7   2     3754.64     3893.02     50.04 o 
   1   7   2       24.90       13.91      1.57 o 
   3   7   2       13.06       12.17      1.96 o 
   5   7   2       18.40       15.36      3.56 o 
   7   7   2        0.84       -0.88      2.87 o 
   9   7   2      107.76      106.78     14.68 o 
  -8   8   2       26.12       17.22      6.68 o 
  -6   8   2       16.60       17.11      4.26 o 
  -4   8   2     1333.82     1742.29    311.26 o 
  -2   8   2        2.45        2.13      1.95 o 
   0   8   2       78.34       81.81      2.68 o 
   2   8   2      542.57      567.89     10.09 o 
   4   8   2     2872.75     2726.59     42.08 o 
   6   8   2        2.08       18.70     12.27 o 
   8   8   2      189.15      147.14     14.11 o 
  -9   9   2      122.96      127.18     31.70 o 
  -7   9   2      258.42      263.07     12.55 o 
  -5   9   2      404.15      412.34     34.02 o 
  -3   9   2       74.31       98.86     13.87 o 
  -1   9   2       45.19       33.08      3.06 o 
   1   9   2      346.98      380.90      6.62 o 
   3   9   2       14.88       15.13      2.59 o 
   5   9   2       29.49       33.29      4.13 o 
   7   9   2       14.13        6.85      3.55 o 
  -8  10   2      421.53      466.17     29.50 o 
  -6  10   2      604.33      594.12     28.36 o 
  -4  10   2     1125.46     1143.75     33.42 o 
  -2  10   2     1011.82      976.97     22.15 o 
   0  10   2      155.89      143.48      3.55 o 
   2  10   2      254.01      277.44     15.49 o 
   4  10   2      144.71      162.59     15.66 o 
   6  10   2      262.63      236.24     12.21 o 
   8  10   2        3.54       12.26      5.31 o 
  -7  11   2       72.99       78.18     15.76 o 
  -5  11   2      374.44      662.50    139.28 o 
  -3  11   2       16.85       20.80      5.25 o 
  -1  11   2      537.92      523.56     14.56 o 
   1  11   2      112.32      111.90      3.88 o 
   3  11   2       30.40       37.12      4.54 o 
   5  11   2       57.48       45.51      4.97 o 
   7  11   2        6.06       59.18     32.57 o 
  -6  12   2       74.80      381.83    105.55 o 
  -4  12   2      369.18      508.67     47.89 o 
  -2  12   2       37.56       39.19      5.29 o 
   0  12   2       16.90       16.85      2.55 o 
   2  12   2       47.27       43.68      4.08 o 
   4  12   2       28.22       27.74      5.40 o 
   6  12   2       31.89       38.93      8.42 o 
  -7  13   2       34.93       27.64      8.62 o 
  -5  13   2      317.40      348.64     21.77 o 
  -3  13   2      512.33      512.75     21.82 o 
  -1  13   2       65.33       57.47      6.67 o 
   1  13   2      513.44      529.68      8.45 o 
   3  13   2       64.55      177.44     35.73 o 
   5  13   2       37.07       32.90      8.96 o 
  -6  14   2      176.21      195.11     35.58 o 
  -4  14   2       57.55       74.54     10.86 o 
  -2  14   2       41.04       36.81      7.53 o 
   0  14   2       78.97       82.64      5.00 o 
   2  14   2      129.93      149.96      7.58 o 
   4  14   2      133.82      216.57     21.09 o 
   6  14   2      111.68       76.69     13.43 o 
  -5  15   2       25.75       52.98     11.54 o 
  -3  15   2        4.66        6.49      5.14 o 
  -1  15   2       14.90        9.51      3.32 o 
   1  15   2       54.79       46.99      7.93 o 
   3  15   2        0.14       -1.30      2.25 o 
   5  15   2        0.05        5.62      7.34 o 
  -4  16   2      175.17      174.33     15.07 o 
  -2  16   2       43.45       35.17     20.65 o 
   0  16   2       81.89       97.54     13.59 o 
   2  16   2      172.60      144.89     81.61 o 
  -1  17   2       45.39       29.75     11.74 o 
   1  17   2       30.31       14.03     12.58 o 
  -5   1   3     3366.25     3282.64     76.20 o 
  -3   1   3     4103.48     3941.19     60.12 o 
  -1   1   3      897.91      807.66     25.54 o 
   1   1   3     1882.24     1837.29     22.86 o 
   3   1   3     2638.28     2718.65     43.58 o 
   5   1   3      824.81      788.91     20.70 o 
   7   1   3      328.94      296.07     16.63 o 
   9   1   3      280.40      272.83     25.73 o 
 -10   2   3      135.49       90.33     18.19 o 
  -8   2   3      398.05      499.97     40.16 o 
  -6   2   3     1115.19     1018.01     45.61 o 
  -4   2   3     6138.06     6023.71    108.68 o 
  -2   2   3      205.05      192.23      4.53 o 
   0   2   3      745.82      712.35      6.21 o 
   2   2   3      746.84      770.00     14.23 o 
   4   2   3       54.10       81.39      5.50 o 
   6   2   3      170.00      179.42     11.16 o 
   8   2   3      297.22      303.22     18.44 o 
  10   2   3        2.39       -4.48      5.53 o 
  -9   3   3       24.36      300.87     23.53 o 
  -7   3   3       91.74      921.05     49.05 o 
  -5   3   3        2.34        2.86      2.17 o 
  -3   3   3      115.77      135.39      5.52 o 
  -1   3   3      721.61      693.74      7.78 o 
   1   3   3    24034.31    25973.93    591.19 o 
   3   3   3     1327.40     1318.43     23.77 o 
   5   3   3      583.00      601.82     17.45 o 
   7   3   3      278.81      301.29     22.90 o 
   9   3   3        1.27       -0.44      3.68 o 
 -10   4   3      125.26      225.36     21.38 o 
  -8   4   3       35.63      480.90     33.99 o 
  -6   4   3      396.56      408.65     16.32 o 
  -4   4   3     1028.01     1003.94     19.95 o 
  -2   4   3       19.42       18.90      1.48 o 
   0   4   3     2354.19     2384.78     22.48 o 
   2   4   3     3580.34     3757.44     49.79 o 
   4   4   3     1680.54     1627.95     31.35 o 
   6   4   3       21.03       24.86      5.54 o 
   8   4   3      347.51      350.75     21.94 o 
  10   4   3       94.05       73.16     12.68 o 
  -9   5   3      176.17      193.15     16.41 o 
  -7   5   3      614.02      697.31     31.74 o 
  -5   5   3      950.78      910.98     18.28 o 
  -3   5   3       47.11       38.18      2.76 o 
  -1   5   3      283.29      261.96      3.75 o 
   1   5   3       12.03        6.59      1.34 o 
   3   5   3    10154.66    10475.95    191.34 o 
   5   5   3      452.54      463.16     16.05 o 
   7   5   3      179.71      175.25     12.99 o 
   9   5   3       47.03       47.17     10.12 o 
 -10   6   3       74.77       88.41     18.50 o 
  -8   6   3      379.00      396.30     57.66 o 
  -6   6   3        8.42        6.78      2.66 o 
  -4   6   3      286.24      240.20      7.01 o 
  -2   6   3     1498.24     1552.30     25.74 o 
   0   6   3        3.91        4.74      1.01 o 
   2   6   3      573.24      576.36     12.47 o 
   4   6   3      313.39      300.83      8.25 o 
   6   6   3       46.35       76.28     30.69 o 
   8   6   3       60.96       53.22      9.18 o 
  -9   7   3        2.08      149.60     93.22 o 
  -7   7   3       33.34       40.06     17.50 o 
  -5   7   3      286.75      357.47     82.70 o 
  -3   7   3      236.13      250.85      8.91 o 
  -1   7   3     1193.25     1185.32     41.57 o 
   1   7   3      650.34      740.32      9.89 o 
   3   7   3      184.89      167.61      5.31 o 
   5   7   3      920.27      895.54     20.12 o 
   7   7   3        0.03        0.08      2.14 o 
   9   7   3        0.93       16.43      6.77 o 
  -8   8   3      148.75      164.42     15.06 o 
  -6   8   3     1410.04     1371.44     24.94 o 
  -4   8   3        0.35        7.38      3.50 o 
  -2   8   3     1227.23     1176.19     23.34 o 
   0   8   3      234.33      230.57      4.45 o 
   2   8   3        7.77        8.94      1.96 o 
   4   8   3        1.55        7.70      2.58 o 
   6   8   3      185.09      169.41      9.61 o 
   8   8   3        0.35        4.06      3.26 o 
  -9   9   3      168.42      177.84     20.37 o 
  -7   9   3      503.87      528.27     52.79 o 
  -5   9   3      183.37      381.86     95.18 o 
  -3   9   3      196.20      195.06     14.82 o 
  -1   9   3     2948.72     3073.97     54.83 o 
   1   9   3      115.64      127.30      4.47 o 
   3   9   3        0.32        0.33      1.65 o 
   5   9   3        2.08        2.14      2.12 o 
   7   9   3       99.99      141.33     23.67 o 
  -8  10   3       25.19      337.79    120.23 o 
  -6  10   3       31.38       31.29      9.56 o 
  -4  10   3      222.80      231.17     13.50 o 
  -2  10   3      568.22      578.97     21.81 o 
   0  10   3       98.62      104.17      5.92 o 
   2  10   3      237.08      229.71      6.19 o 
   4  10   3      124.39      170.10     26.68 o 
   6  10   3      104.97      112.04     14.14 o 
   8  10   3        5.00        5.03      3.56 o 
  -7  11   3      263.15      291.10     22.04 o 
  -5  11   3      101.42      342.01     87.77 o 
  -3  11   3      504.32      504.79     17.20 o 
  -1  11   3        8.42        7.38      2.84 o 
   1  11   3      211.76      221.94      5.69 o 
   3  11   3      178.59      183.25      6.07 o 
   5  11   3        0.60       -0.96      2.35 o 
   7  11   3      198.73      203.79     13.10 o 
  -6  12   3      471.16      522.23     27.79 o 
  -4  12   3      406.88      471.59     68.36 o 
  -2  12   3        1.40        1.90      3.72 o 
   0  12   3      164.67      180.47      7.45 o 
   2  12   3       18.94       16.11      2.57 o 
   4  12   3        9.08        7.44      2.20 o 
   6  12   3       32.72       27.04     13.23 o 
  -7  13   3       34.89       30.42      8.37 o 
  -5  13   3      111.19      277.86     73.45 o 
  -3  13   3       87.56       84.71      9.81 o 
  -1  13   3      543.83      541.34     16.12 o 
   1  13   3      110.14       98.57      6.22 o 
   3  13   3      227.66      231.11     15.54 o 
   5  13   3       54.58       30.20      7.81 o 
  -6  14   3       18.16       26.27     17.01 o 
  -4  14   3       13.36       18.91      5.91 o 
  -2  14   3      565.68      573.60     24.79 o 
   0  14   3        0.07        0.13      1.59 o 
   2  14   3        0.21        3.43      2.77 o 
   4  14   3      124.38      173.07     16.56 o 
  -5  15   3       31.81       17.69      7.21 o 
  -3  15   3       62.09       64.33     10.51 o 
  -1  15   3      267.25      245.55     16.61 o 
   1  15   3      594.01      616.03     26.92 o 
   3  15   3        0.03       -0.42      1.74 o 
  -4  16   3       68.93       44.17     12.33 o 
  -2  16   3       16.04        9.00      7.76 o 
   0  16   3       42.19       36.71      9.45 o 
   2  16   3       33.44       23.70     10.45 o 
  -1  17   3       13.66        4.02     10.04 o 
  -8   0   4      660.20      654.55     40.01 o 
  -6   0   4       12.76       35.98     20.80 o 
  -4   0   4     1126.16     1150.78     32.06 o 
  -2   0   4        3.17       12.24      2.73 o 
   0   0   4     2994.59     3119.56     69.40 o 
   2   0   4     2570.09     2508.86     51.11 o 
   4   0   4      196.39      206.59     12.50 o 
   6   0   4        3.73        1.22      4.27 o 
   8   0   4       42.76       44.17     12.89 o 
  10   0   4       37.91       31.75     14.04 o 
  -7   1   4       98.38       99.26     10.25 o 
  -5   1   4      379.23      447.18     36.37 o 
  -3   1   4      344.90      385.35      8.60 o 
  -1   1   4        2.95       15.78      4.02 o 
   1   1   4     2823.39     2917.41     39.57 o 
   3   1   4     1171.76     1135.21     20.43 o 
   5   1   4       45.16       52.56      6.36 o 
   7   1   4      526.25      528.40     23.42 o 
   9   1   4      194.86      178.24     18.19 o 
 -10   2   4        0.42       -5.21      7.99 o 
  -8   2   4       95.27      415.59    199.93 o 
  -6   2   4      100.53      118.94      9.82 o 
  -4   2   4     1718.78     1738.11     30.57 o 
  -2   2   4     4217.88     4207.39     72.81 o 
   0   2   4     2189.90     2129.17     20.25 o 
   2   2   4      107.88      116.92      4.55 o 
   4   2   4      382.61      365.12     11.70 o 
   6   2   4        3.88        6.87      3.86 o 
   8   2   4       38.61       39.08      8.77 o 
  10   2   4      130.38       90.79     14.32 o 
  -9   3   4      423.48      434.92     27.38 o 
  -7   3   4     1037.11     1302.08    110.89 o 
  -5   3   4       67.69       90.58      9.77 o 
  -3   3   4     1487.43     1461.71     22.30 o 
  -1   3   4      324.17      361.65      8.26 o 
   1   3   4     5802.60     5948.02     85.34 o 
   3   3   4     1056.10     1004.85     19.26 o 
   5   3   4      580.98      584.23     18.07 o 
   7   3   4      907.43      911.91     31.79 o 
   9   3   4      108.33       98.09     13.24 o 
 -10   4   4      108.67       68.34     15.17 o 
  -8   4   4      158.53      190.05     13.51 o 
  -6   4   4      630.84      925.03     62.65 o 
  -4   4   4      585.25      730.69     71.00 o 
  -2   4   4     3835.76     4122.25     55.48 o 
   0   4   4      731.20      704.39     11.97 o 
   2   4   4      466.20      418.73      7.99 o 
   4   4   4      912.76      889.35     20.68 o 
   6   4   4      433.27      428.39     19.80 o 
   8   4   4      523.07      509.38     24.65 o 
  -9   5   4       24.37      657.86     89.78 o 
  -7   5   4       60.98      679.12    104.42 o 
  -5   5   4        0.89       -0.42      1.50 o 
  -3   5   4       99.39       91.68      5.64 o 
  -1   5   4       50.34       72.84      4.60 o 
   1   5   4       35.08       49.05      8.26 o 
   3   5   4      397.99      358.04     10.07 o 
   5   5   4      348.50      327.71     13.30 o 
   7   5   4        8.97        6.79      4.82 o 
   9   5   4        0.15        0.33      3.29 o 
 -10   6   4       73.77      132.11     48.62 o 
  -8   6   4      106.88      159.91     40.16 o 
  -6   6   4       59.49       48.66      5.92 o 
  -4   6   4      847.44      930.72     17.67 o 
  -2   6   4      378.41      397.31      5.50 o 
   0   6   4     1010.67     1142.49     12.67 o 
   2   6   4      123.40      121.72      4.59 o 
   4   6   4      199.73      195.96      8.35 o 
   6   6   4      703.56      662.98     25.98 o 
   8   6   4       46.23       41.37      8.08 o 
  -9   7   4      313.24      290.35     19.47 o 
  -7   7   4       25.56       33.73     11.87 o 
  -5   7   4      934.19      956.94     48.90 o 
  -3   7   4        8.16        6.87      2.82 o 
  -1   7   4      836.84      816.91     11.05 o 
   1   7   4      253.99      309.52      6.57 o 
   3   7   4     1034.26     1017.48     16.52 o 
   5   7   4     2391.92     2324.61     46.80 o 
   7   7   4        0.39       -0.33      2.08 o 
   9   7   4       93.28       74.04     15.03 o 
  -8   8   4      113.64      183.07     32.42 o 
  -6   8   4      153.79      216.65     47.48 o 
  -4   8   4      121.50      118.25      7.67 o 
  -2   8   4      845.22      950.05     24.77 o 
   0   8   4      207.38      232.13      4.90 o 
   2   8   4      323.86      339.17     10.75 o 
   4   8   4      622.73      596.24     12.91 o 
   6   8   4       19.11       18.94      4.64 o 
   8   8   4       65.46       59.14      7.32 o 
  -9   9   4        0.03      120.62     23.02 o 
  -7   9   4      134.40      136.94      7.49 o 
  -5   9   4       48.60       82.61     23.93 o 
  -3   9   4       24.77       25.83      4.15 o 
  -1   9   4       17.87       17.11      2.94 o 
   1   9   4      601.82      604.58     11.28 o 
   3   9   4       12.48       17.29      2.70 o 
   5   9   4       11.68       14.66      3.31 o 
   7   9   4      331.90      335.80     33.01 o 
  -8  10   4       19.78       20.25      7.45 o 
  -6  10   4      399.59      394.91     19.02 o 
  -4  10   4      663.32      676.84     21.71 o 
  -2  10   4      643.12      597.10     18.29 o 
   0  10   4      163.86      167.17      4.15 o 
   2  10   4       33.20       24.23      2.84 o 
   4  10   4      250.14      234.11      9.67 o 
   6  10   4       26.47       27.89      4.99 o 
   8  10   4        9.03        9.04      3.90 o 
  -7  11   4      134.42      189.86     38.16 o 
  -5  11   4      239.95      247.22     14.54 o 
  -3  11   4        0.98        3.47      3.13 o 
  -1  11   4      116.74      107.98      6.86 o 
   1  11   4       37.71       27.27      2.62 o 
   3  11   4        0.06        1.28      1.55 o 
   5  11   4      321.02      351.42     14.04 o 
   7  11   4       23.02       23.56      5.06 o 
  -6  12   4        5.08        8.42      7.58 o 
  -4  12   4       59.14       73.94     22.63 o 
  -2  12   4       45.02       55.17     10.95 o 
   0  12   4       28.01       32.95      3.70 o 
   2  12   4        0.01        0.63      1.52 o 
   4  12   4        8.52       11.06      2.87 o 
   6  12   4      142.97      130.72     17.47 o 
  -7  13   4       53.56       34.15      9.87 o 
  -5  13   4      136.55      138.09     14.48 o 
  -3  13   4        2.06        1.95      3.42 o 
  -1  13   4       12.77       12.12      3.66 o 
   1  13   4       11.25       11.40      2.11 o 
   3  13   4      315.63      314.53      8.98 o 
   5  13   4       16.37       15.47      5.31 o 
  -6  14   4       98.73       73.39     14.70 o 
  -4  14   4       21.15       22.21      6.20 o 
  -2  14   4       22.05       14.38      5.27 o 
   0  14   4       81.27       85.40      7.06 o 
   2  14   4       19.16       14.39      2.89 o 
   4  14   4      136.46      133.15     10.62 o 
  -5  15   4        2.09        4.31      5.20 o 
  -3  15   4        1.96        2.58      4.30 o 
  -1  15   4        0.08        0.10      1.75 o 
   1  15   4       83.07       83.22      9.97 o 
   3  15   4       21.71       23.26      7.15 o 
  -2  16   4       26.03       13.62      5.24 o 
   0  16   4       67.55       70.76     11.63 o 
   2  16   4        8.97        5.65      7.46 o 
  -9   1   5       26.78       26.57      8.16 o 
  -7   1   5       57.24      183.24     30.14 o 
  -5   1   5        1.38        3.83      2.43 o 
  -3   1   5     3594.26     3689.56     58.04 o 
  -1   1   5     1030.15     1012.50     13.94 o 
   1   1   5     1285.80     1246.33     16.67 o 
   3   1   5     9564.80     9397.18    188.41 o 
   5   1   5     1786.50     1738.05     39.91 o 
   7   1   5      395.00      407.52     22.24 o 
   9   1   5      384.83      402.00     26.56 o 
 -10   2   5        3.47        0.29      4.26 o 
  -8   2   5       23.19      133.53     17.80 o 
  -6   2   5       99.04      158.92     19.54 o 
  -4   2   5      413.08      400.90     11.36 o 
  -2   2   5     4999.36     5173.11     95.72 o 
   0   2   5      235.12      227.52      3.90 o 
   2   2   5     4808.09     4768.83     77.94 o 
   4   2   5     1350.16     1256.32     27.45 o 
   6   2   5      129.79      122.43     10.61 o 
   8   2   5       66.96       64.63     15.33 o 
  -9   3   5        0.27      332.80     21.15 o 
  -7   3   5      676.60     1243.61    213.22 o 
  -5   3   5      108.29      107.33      7.09 o 
  -3   3   5      321.83      311.56      7.52 o 
  -1   3   5       92.59      131.21      7.74 o 
   1   3   5       15.42       12.94      1.28 o 
   3   3   5       39.63       55.97      4.90 o 
   5   3   5      395.30      414.18     17.13 o 
   7   3   5       79.24       73.00     10.32 o 
   9   3   5       20.69       13.94      7.05 o 
 -10   4   5       51.48       38.94     10.72 o 
  -8   4   5       58.95      205.25     14.74 o 
  -6   4   5       33.86       29.84      6.59 o 
  -4   4   5      482.28      495.66     13.24 o 
  -2   4   5     2904.04     2984.35     34.40 o 
   0   4   5        2.08        4.96      1.02 o 
   2   4   5       12.76       25.58      2.74 o 
   4   4   5     1849.97     1860.79     39.44 o 
   6   4   5       41.53       42.29      7.05 o 
   8   4   5        9.13       11.97      6.59 o 
  -9   5   5      830.55      792.59     31.30 o 
  -7   5   5      366.30      370.76     16.35 o 
  -5   5   5      126.76       98.20      7.12 o 
  -3   5   5       42.45       53.91      4.15 o 
  -1   5   5      226.74      194.25      4.53 o 
   1   5   5      775.96      731.84      9.07 o 
   3   5   5      109.96       89.37      5.17 o 
   5   5   5     1157.23     1161.26     30.01 o 
   7   5   5       55.92       63.98      9.17 o 
   9   5   5        6.68       12.73      7.90 o 
 -10   6   5      139.14      113.08     12.10 o 
  -8   6   5      139.90      245.77     15.82 o 
  -6   6   5        3.92       23.89     10.77 o 
  -4   6   5        2.01        0.79      1.11 o 
  -2   6   5      112.58      115.21      3.14 o 
   0   6   5      505.88      474.53      5.98 o 
   2   6   5      188.92      161.49      5.62 o 
   4   6   5      544.14      524.36     14.34 o 
   6   6   5      232.50      234.26     14.96 o 
   8   6   5        8.40        9.22      5.81 o 
  -9   7   5        1.03        8.63     12.31 o 
  -7   7   5      145.36      178.64     15.55 o 
  -5   7   5      307.03      316.77     24.09 o 
  -3   7   5        1.68        0.77      0.99 o 
  -1   7   5        9.20       21.37      3.06 o 
   1   7   5       43.56       50.70      3.17 o 
   3   7   5      120.78      116.93      4.32 o 
   5   7   5      274.12      264.18     17.10 o 
   7   7   5       55.94       50.38      6.26 o 
  -8   8   5       36.47       54.62     20.58 o 
  -6   8   5       21.08       46.66     14.69 o 
  -4   8   5       69.39       61.07      2.23 o 
  -2   8   5        1.36        4.26      2.47 o 
   0   8   5     2132.11     1999.67     24.85 o 
   2   8   5      287.91      247.38      7.39 o 
   4   8   5       83.10       76.14      5.75 o 
   6   8   5      329.64      331.16     14.71 o 
   8   8   5       61.86       55.12     10.00 o 
  -9   9   5       37.08       36.97      8.47 o 
  -7   9   5        4.10       18.36     10.67 o 
  -5   9   5      314.59      291.53     13.91 o 
  -3   9   5       20.46       28.96      4.88 o 
  -1   9   5      696.47      649.54     12.42 o 
   1   9   5     1952.02     1905.84     25.47 o 
   3   9   5      470.96      478.93     13.13 o 
   5   9   5      298.36      322.00     11.77 o 
   7   9   5      996.06      956.33     31.99 o 
  -8  10   5       50.97       50.93     10.46 o 
  -6  10   5        7.50      141.01     59.66 o 
  -4  10   5        0.10        2.76      5.15 o 
  -2  10   5       46.39       41.44      5.58 o 
   0  10   5       99.50      119.51      3.88 o 
   2  10   5       42.29       34.04      3.80 o 
   4  10   5        5.30        5.99      3.18 o 
   6  10   5       75.15       65.97      6.86 o 
  -7  11   5       94.36      117.10     19.27 o 
  -5  11   5        5.77       51.80     22.03 o 
  -3  11   5        6.77        7.19      3.43 o 
  -1  11   5      271.47      265.87      8.85 o 
   1  11   5      682.74      682.83     12.43 o 
   3  11   5      270.90      306.60     11.41 o 
   5  11   5      562.03      556.77     21.80 o 
   7  11   5       89.61       83.73     10.14 o 
  -6  12   5       26.62       20.49      7.35 o 
  -4  12   5       58.39       56.26      8.43 o 
  -2  12   5        1.57       -1.38      2.99 o 
   0  12   5     1543.18     1518.20     28.40 o 
   2  12   5      210.04      209.70      6.99 o 
   4  12   5      164.34      186.08     28.88 o 
   6  12   5      142.74      129.79     11.13 o 
  -5  13   5      298.18      294.17     24.77 o 
  -3  13   5        0.65        0.10      2.52 o 
  -1  13   5      175.21      171.91     11.34 o 
   1  13   5       92.42       75.00      5.18 o 
   3  13   5        1.11        1.10      1.91 o 
   5  13   5       31.21       30.81      7.06 o 
  -6  14   5        8.47        3.48      6.74 o 
  -4  14   5      134.12      121.58     16.17 o 
  -2  14   5       76.20       67.61      8.70 o 
   0  14   5       55.74       56.10      5.15 o 
   2  14   5      264.95      239.53     10.71 o 
   4  14   5        6.40        3.57      3.81 o 
  -3  15   5       12.02       16.78      6.95 o 
  -1  15   5       47.91       41.98      6.02 o 
   1  15   5      124.57      138.12     12.14 o 
   3  15   5       84.59       71.38     14.47 o 
  -2  16   5       39.38       15.74      9.07 o 
   0  16   5       23.68       13.42      6.71 o 
   2  16   5      238.56      241.32     24.88 o 
 -10   0   6      107.17       72.83     16.01 o 
  -8   0   6      125.65       86.85     14.09 o 
  -6   0   6      237.93      207.53     15.71 o 
  -4   0   6      418.58      369.68     14.94 o 
  -2   0   6     1888.98     1957.13     60.52 o 
   0   0   6    23197.16    26798.60   1419.30 o 
   2   0   6        2.18       -2.43      2.43 o 
   4   0   6     2037.38     2039.80     59.62 o 
   6   0   6       50.61       45.89     12.17 o 
   8   0   6       21.35       19.34     10.20 o 
  -9   1   6       44.65       36.46      8.21 o 
  -7   1   6      368.99      373.07     16.77 o 
  -5   1   6       19.21       27.07      4.17 o 
  -3   1   6      159.13      205.00      6.94 o 
  -1   1   6     6677.08     7490.22    308.21 o 
   1   1   6       92.05      110.74      3.80 o 
   3   1   6      477.87      448.99     13.14 o 
   5   1   6      769.24      751.86     23.96 o 
   7   1   6        0.05       -0.99      3.41 o 
   9   1   6       12.35        9.82      6.91 o 
 -10   2   6       11.77        9.90      5.84 o 
  -8   2   6      257.46      530.66     22.60 o 
  -6   2   6      152.73      168.83     10.55 o 
  -4   2   6        3.42        3.27      2.16 o 
  -2   2   6      947.39     1016.59     27.38 o 
   0   2   6      306.62      293.57      5.51 o 
   2   2   6      327.49      340.24      8.98 o 
   4   2   6      558.39      588.23     20.15 o 
   6   2   6      315.53      317.24     17.57 o 
   8   2   6        0.17       -3.97      4.86 o 
  -9   3   6       33.88       30.07      7.84 o 
  -7   3   6        0.16      488.75     32.05 o 
  -5   3   6       67.11       41.46      4.80 o 
  -3   3   6     1291.79     1301.69     26.37 o 
  -1   3   6      900.62      854.63     15.43 o 
   1   3   6     4802.75     4688.31     64.05 o 
   3   3   6      460.93      429.85     12.92 o 
   5   3   6      758.18      729.14     24.62 o 
   7   3   6      501.85      498.84     25.23 o 
   9   3   6       16.28       19.58      7.87 o 
 -10   4   6       98.92      348.44     23.12 o 
  -8   4   6      171.53      171.06     13.56 o 
  -6   4   6      208.76      174.00     10.70 o 
  -4   4   6     1152.94     1035.03     25.25 o 
  -2   4   6     3774.71     3894.59     53.74 o 
   0   4   6      987.16     1026.77     28.40 o 
   2   4   6     3717.45     3723.76     54.85 o 
   4   4   6      888.79      876.30     23.37 o 
   6   4   6      422.04      406.33     18.77 o 
   8   4   6       15.83       20.41      7.28 o 
  -9   5   6       40.64      604.55     58.64 o 
  -7   5   6        1.01      228.63     19.50 o 
  -5   5   6      518.52      467.23     15.43 o 
  -3   5   6     2627.53     2772.19     40.47 o 
  -1   5   6      576.25      563.95     14.31 o 
   1   5   6       22.57       15.64      2.25 o 
   3   5   6      190.42      213.08      8.08 o 
   5   5   6       10.99       10.03      3.00 o 
   7   5   6       36.50       30.36      7.76 o 
   9   5   6        7.04       10.77      6.65 o 
 -10   6   6        3.43       26.05     18.38 o 
  -8   6   6      105.88      142.96     32.09 o 
  -6   6   6     1349.67     1230.20     26.97 o 
  -4   6   6      586.89      555.43     11.12 o 
  -2   6   6      898.10      826.31     12.82 o 
   0   6   6     4048.75     4084.40     49.50 o 
   2   6   6      672.02      617.59     11.40 o 
   4   6   6      598.15      570.98     15.19 o 
   6   6   6      508.69      493.03     16.05 o 
   8   6   6       42.30       30.10      9.20 o 
  -9   7   6        3.18        3.06      3.44 o 
  -7   7   6      117.84      116.14      8.20 o 
  -5   7   6      608.79      569.43     13.32 o 
  -3   7   6      947.58      963.71     13.84 o 
  -1   7   6     1335.62     1429.48     25.96 o 
   1   7   6      810.31      795.36     14.65 o 
   3   7   6     1669.81     1640.38     28.66 o 
   5   7   6      298.10      316.49     13.40 o 
   7   7   6      192.61      198.83     14.66 o 
  -8   8   6      326.09      305.41     15.62 o 
  -6   8   6      102.50      105.50      7.44 o 
  -4   8   6       66.42       61.41      3.04 o 
  -2   8   6      309.94      294.92      5.71 o 
   0   8   6        0.15        0.63      1.04 o 
   2   8   6        7.93        9.19      2.53 o 
   4   8   6      118.26      109.79      5.32 o 
   6   8   6        0.47        0.82      2.44 o 
   8   8   6        1.18        3.93      4.23 o 
  -9   9   6        2.01        1.61      3.65 o 
  -7   9   6      111.22      107.34      7.91 o 
  -5   9   6        7.85       17.63      4.68 o 
  -3   9   6        0.06        1.02      2.10 o 
  -1   9   6      167.31      179.76      5.88 o 
   1   9   6      918.03      917.38     15.64 o 
   3   9   6      364.99      374.22     11.39 o 
   5   9   6       83.39       96.34      5.59 o 
   7   9   6       53.99       68.98      8.60 o 
  -8  10   6        0.38       10.35      6.50 o 
  -6  10   6        3.26        6.90      4.30 o 
  -4  10   6      681.65      682.33     22.48 o 
  -2  10   6      465.26      474.74     16.64 o 
   0  10   6      306.21      284.01      6.96 o 
   2  10   6     2129.67     1971.13     34.05 o 
   4  10   6       20.06       24.31      3.99 o 
   6  10   6        9.97       19.77      3.74 o 
  -7  11   6        0.57       -2.68      4.55 o 
  -5  11   6      242.97      212.10     31.76 o 
  -3  11   6       52.05       57.34      7.38 o 
  -1  11   6      146.46      129.04     10.82 o 
   1  11   6      376.14      350.18      9.13 o 
   3  11   6      210.92      213.17      8.34 o 
   5  11   6        0.18       -1.35      2.67 o 
   7  11   6        0.70        2.78      6.16 o 
  -6  12   6        0.45        4.96      4.64 o 
  -4  12   6       47.09       52.59      8.13 o 
  -2  12   6      361.11      370.29     18.42 o 
   0  12   6       36.00       32.84      3.64 o 
   2  12   6       21.85       18.10      3.37 o 
   4  12   6       90.70       68.66      7.26 o 
   6  12   6        4.57        4.36      3.70 o 
  -5  13   6        0.17        1.54      3.59 o 
  -3  13   6      391.54      372.56     52.27 o 
  -1  13   6      133.68      147.06      9.00 o 
   1  13   6      136.77      153.06      5.97 o 
   3  13   6      338.84      350.98     12.21 o 
   5  13   6       76.04       72.13      8.84 o 
  -4  14   6       11.59       14.43      6.29 o 
  -2  14   6       40.06       35.11      7.14 o 
   0  14   6      104.79      103.53      7.79 o 
   2  14   6      286.20      302.80     11.16 o 
   4  14   6      187.08      166.18     11.34 o 
  -3  15   6       36.18       40.14      9.12 o 
  -1  15   6       39.67       27.81      5.78 o 
   1  15   6       55.72       20.64     14.13 o 
   3  15   6        0.87        0.61      4.40 o 
  -2  16   6       94.47       92.01      9.05 o 
   0  16   6       55.49       69.72      8.25 o 
  -9   1   7       80.46       80.80     10.88 o 
  -7   1   7        5.44       53.31     23.50 o 
  -5   1   7      234.50      231.76     11.34 o 
  -3   1   7       42.46       21.21      4.65 o 
  -1   1   7       90.67      111.47      3.88 o 
   1   1   7     1032.13     1002.51     14.85 o 
   3   1   7     1028.41     1034.67     22.98 o 
   5   1   7       33.01       34.66      6.43 o 
   7   1   7       13.47       10.69      6.24 o 
   9   1   7        0.06       -3.51      5.86 o 
 -10   2   7        6.61        6.65      6.07 o 
  -8   2   7      939.37     1103.13     37.01 o 
  -6   2   7      992.21      944.21     26.02 o 
  -4   2   7     2768.22     2534.10     45.24 o 
  -2   2   7     5215.87     5203.49    100.56 o 
   0   2   7     2838.54     3059.38     38.06 o 
   2   2   7     4040.14     4085.03     62.61 o 
   4   2   7      606.71      584.06     19.23 o 
   6   2   7       90.24       84.01      9.51 o 
   8   2   7        1.24        0.40      3.57 o 
  -9   3   7        2.59        4.18      5.71 o 
  -7   3   7      336.14      312.28     15.30 o 
  -5   3   7      926.47      920.84     23.93 o 
  -3   3   7       13.90        9.53      3.10 o 
  -1   3   7     3953.90     4578.62    273.35 o 
   1   3   7     1429.27     1471.34     22.33 o 
   3   3   7       18.81       30.30      7.83 o 
   5   3   7      123.39      123.22      9.86 o 
   7   3   7        8.18        3.20      4.27 o 
   9   3   7        0.40        2.23      4.87 o 
 -10   4   7      480.40      420.52     23.95 o 
  -8   4   7       34.78       44.18     13.83 o 
  -6   4   7      184.00      174.47      9.86 o 
  -4   4   7     3728.23     3809.55     83.14 o 
  -2   4   7     1179.20     1159.21     17.42 o 
   0   4   7      532.06      523.47      9.73 o 
   2   4   7     1392.37     1370.82     23.10 o 
   4   4   7      279.75      274.41      8.79 o 
   6   4   7       13.51       14.24      5.40 o 
   8   4   7       53.70       54.72     10.20 o 
  -9   5   7        0.74        0.33      2.65 o 
  -7   5   7      110.57      108.32     10.63 o 
  -5   5   7     1204.82     1121.15     31.16 o 
  -3   5   7     4465.79     4359.28     60.86 o 
  -1   5   7     4851.98     5020.56    151.85 o 
   1   5   7      847.24      828.50     13.81 o 
   3   5   7     1210.71     1211.83     25.35 o 
   5   5   7      242.05      254.08      9.78 o 
   7   5   7      150.27      136.58     20.44 o 
  -8   6   7        1.75       -3.51      4.23 o 
  -6   6   7      457.01      406.19     23.13 o 
  -4   6   7       89.05       98.75      6.00 o 
  -2   6   7     1303.54     1256.97     21.94 o 
   0   6   7     2303.30     2338.56     28.93 o 
   2   6   7       11.97        9.49      2.29 o 
   4   6   7       72.19       60.72      5.57 o 
   6   6   7      239.13      230.85     13.41 o 
   8   6   7        4.50       18.23      8.14 o 
  -9   7   7        0.86        1.06      2.97 o 
  -7   7   7        0.05        7.65      8.77 o 
  -5   7   7      318.76      322.53      9.68 o 
  -3   7   7     1849.21     1802.40     28.26 o 
  -1   7   7      602.90      633.74     12.85 o 
   1   7   7     1027.38     1003.11     14.18 o 
   3   7   7      367.38      323.32     10.92 o 
   5   7   7        7.78       12.94      3.95 o 
   7   7   7       10.91        8.78      4.53 o 
  -8   8   7      147.16      192.69     29.39 o 
  -6   8   7      433.26      462.15     14.82 o 
  -4   8   7     2283.55     2139.79     32.62 o 
  -2   8   7     1380.14     1311.03     19.71 o 
   0   8   7     1113.32     1054.43     16.10 o 
   2   8   7     1232.82     1201.22     22.90 o 
   4   8   7      650.58      587.84     15.34 o 
   6   8   7        3.23        5.32      3.63 o 
   8   8   7       56.03       41.74     13.19 o 
  -7   9   7       96.84       92.32     12.63 o 
  -5   9   7        0.36        0.89      1.25 o 
  -3   9   7     1011.14     1027.18     39.74 o 
  -1   9   7       41.12       40.68      3.76 o 
   1   9   7      829.53      911.74     16.80 o 
   3   9   7       89.55       83.75      7.00 o 
   5   9   7      109.46      102.42      8.03 o 
   7   9   7        2.78        4.93      3.62 o 
  -8  10   7       62.25       61.61     12.39 o 
  -6  10   7      338.03      313.93     19.39 o 
  -4  10   7       31.07       25.74      6.59 o 
  -2  10   7       45.45       42.98      8.08 o 
   0  10   7       37.03       27.28      2.67 o 
   2  10   7       24.06       16.92      3.92 o 
   4  10   7       24.47       21.47      4.43 o 
   6  10   7       42.27       29.55      6.99 o 
  -7  11   7       65.46       69.56     11.05 o 
  -5  11   7      305.62      330.94     20.18 o 
  -3  11   7      314.76      294.90     17.56 o 
  -1  11   7      588.12      586.21     15.02 o 
   1  11   7      193.99      200.73      6.58 o 
   3  11   7      186.88      202.22      8.73 o 
   5  11   7      163.67      169.84     10.95 o 
  -6  12   7      513.67      501.41     29.66 o 
  -4  12   7        2.30        3.75      4.07 o 
  -2  12   7      492.50      493.73     20.22 o 
   0  12   7      522.88      508.48     33.90 o 
   2  12   7      216.10      210.16      8.05 o 
   4  12   7      166.68      189.93     10.06 o 
  -5  13   7      423.67      406.32     31.36 o 
  -3  13   7       62.84       59.19      9.48 o 
  -1  13   7      106.19       95.97      8.40 o 
   1  13   7      154.97      137.80      5.81 o 
   3  13   7       13.86       11.78      3.27 o 
   5  13   7        4.25        7.92      4.90 o 
  -4  14   7      110.67      115.17     13.11 o 
  -2  14   7      166.64      168.89     34.29 o 
   0  14   7      336.66      354.02     14.26 o 
   2  14   7       24.15       27.21      4.39 o 
   4  14   7        7.82        4.36      4.26 o 
  -3  15   7      360.52      360.91     36.76 o 
  -1  15   7      509.32      538.54     24.44 o 
   1  15   7      101.71      101.48     10.42 o 
 -10   0   8      125.48      101.81     19.39 o 
  -8   0   8      432.61      415.47     32.27 o 
  -6   0   8    13548.12    13030.20    470.42 o 
  -4   0   8     2585.11     2666.49    121.33 o 
  -2   0   8     8758.75     8325.33    327.29 o 
   0   0   8    10132.33    10909.50    449.48 o 
   2   0   8      401.18      401.32     17.03 o 
   4   0   8      386.42      384.21     20.78 o 
   6   0   8      340.11      321.30     24.72 o 
   8   0   8       15.08       16.41     10.27 o 
  -9   1   8       29.71       32.06      8.79 o 
  -7   1   8      943.10      896.26     31.34 o 
  -5   1   8      532.17      536.23     19.14 o 
  -3   1   8      456.72      454.12     18.72 o 
  -1   1   8        6.80       33.88      3.21 o 
   1   1   8     1810.96     2081.40    108.91 o 
   3   1   8        3.82        9.26      3.22 o 
   5   1   8       98.23       92.96      9.24 o 
   7   1   8        8.90        9.52      5.50 o 
 -10   2   8       33.81       27.55      8.65 o 
  -8   2   8     1576.46     1640.97     69.22 o 
  -6   2   8       31.22       35.66      6.85 o 
  -4   2   8     2573.54     2456.57     60.00 o 
  -2   2   8     5169.56     5638.63    100.09 o 
   0   2   8      807.58      795.76     15.70 o 
   2   2   8        2.20        4.02      1.89 o 
   4   2   8      239.65      243.17     12.08 o 
   6   2   8        9.67        4.28      4.33 o 
   8   2   8       71.92       62.96     11.36 o 
  -9   3   8      342.13      335.82     20.23 o 
  -7   3   8      473.72      449.64     20.75 o 
  -5   3   8      464.54      448.43     19.81 o 
  -3   3   8     1061.34     1002.29     21.62 o 
  -1   3   8     3791.18     3845.35     61.41 o 
   1   3   8       35.30       19.48      2.48 o 
   3   3   8      243.15      238.42      8.65 o 
   5   3   8       48.79       43.83      6.80 o 
   7   3   8       13.44       10.91      5.64 o 
 -10   4   8       18.67       72.38     39.57 o 
  -8   4   8      198.96      171.97     15.33 o 
  -6   4   8       64.58       54.85      6.46 o 
  -4   4   8      572.97      537.16     26.89 o 
  -2   4   8      325.18      340.35      7.43 o 
   0   4   8     1285.48     1211.79     18.51 o 
   2   4   8      783.35      809.28     22.61 o 
   4   4   8       64.08       63.47      5.55 o 
   6   4   8       25.14       26.56      6.62 o 
   8   4   8        4.54        9.48      7.07 o 
  -9   5   8        1.92        0.92      3.45 o 
  -7   5   8        7.15        9.53      4.50 o 
  -5   5   8      186.99      162.95     11.42 o 
  -3   5   8       29.51       22.20      2.67 o 
  -1   5   8      783.27      728.79     12.48 o 
   1   5   8      540.50      512.87     13.42 o 
   3   5   8       23.80       25.93      3.82 o 
   5   5   8      345.10      341.36     13.59 o 
   7   5   8        3.67        3.95      3.37 o 
  -8   6   8      349.54      322.81     17.56 o 
  -6   6   8        0.51        1.87      3.80 o 
  -4   6   8      230.71      222.20      6.06 o 
  -2   6   8     2772.66     2659.61     39.55 o 
   0   6   8      939.08      908.56     12.30 o 
   2   6   8      298.57      291.20      8.45 o 
   4   6   8      252.18      235.29     10.59 o 
   6   6   8      115.63      103.87      9.13 o 
   8   6   8       43.12       39.74      8.24 o 
  -9   7   8      108.45       82.09     10.14 o 
  -7   7   8      100.32      119.48     11.39 o 
  -5   7   8      635.20      636.87     17.09 o 
  -3   7   8      986.34      936.50     19.53 o 
  -1   7   8     1558.32     1516.36     26.83 o 
   1   7   8      266.98      266.97     20.27 o 
   3   7   8        9.99       18.65      3.17 o 
   5   7   8       19.40       19.19      4.76 o 
   7   7   8        2.80        3.48      4.50 o 
  -8   8   8       93.29       78.31     10.40 o 
  -6   8   8       26.31       21.71      4.60 o 
  -4   8   8      729.12      626.53     13.30 o 
  -2   8   8      439.47      472.61     23.57 o 
   0   8   8        0.37        2.16      1.29 o 
   2   8   8       24.47       29.21      3.87 o 
   4   8   8      144.39      119.24     14.72 o 
   6   8   8        0.07       -1.02      2.29 o 
  -7   9   8       24.65       21.27      6.47 o 
  -5   9   8       98.75      111.86      4.99 o 
  -3   9   8      429.50      445.67     10.45 o 
  -1   9   8        6.32        5.64      2.10 o 
   1   9   8       23.36       22.80      3.39 o 
   3   9   8      311.25      315.62     11.13 o 
   5   9   8        0.97        2.62      2.80 o 
   7   9   8        3.02        7.76      4.30 o 
  -8  10   8      251.87      307.74     27.97 o 
  -6  10   8      886.50      838.11     36.01 o 
  -4  10   8     2822.01     2995.17    105.82 o 
  -2  10   8      785.03      748.59     16.56 o 
   0  10   8      399.71      386.98     10.06 o 
   2  10   8      489.85      502.62     12.83 o 
   4  10   8      131.57      126.42      8.29 o 
   6  10   8        5.71       10.18      4.89 o 
  -7  11   8       18.18       18.31      7.48 o 
  -5  11   8      343.71      337.14     27.96 o 
  -3  11   8      610.81      638.40     23.19 o 
  -1  11   8       89.28       80.70      4.95 o 
   1  11   8       18.10       11.49      2.60 o 
   3  11   8      338.03      303.52     12.40 o 
   5  11   8       10.15       17.62      5.98 o 
  -6  12   8      484.09      459.01     30.78 o 
  -4  12   8      262.92      255.98     18.88 o 
  -2  12   8      166.78      174.34     11.85 o 
   0  12   8      267.45      277.93      9.81 o 
   2  12   8      119.96      117.47      6.95 o 
   4  12   8       12.60       15.24      3.97 o 
  -5  13   8      295.91      292.99     23.72 o 
  -3  13   8      237.33      280.36     17.23 o 
  -1  13   8       36.37       31.91      7.26 o 
   1  13   8      441.38      434.40     12.98 o 
   3  13   8       72.43       78.28      7.12 o 
  -4  14   8       18.87       21.05     11.08 o 
  -2  14   8        0.05       -1.55      2.52 o 
   0  14   8       78.95       66.22     11.63 o 
   2  14   8       34.06       39.81      5.91 o 
  -3  15   8       22.17       15.23      6.60 o 
  -1  15   8        0.16        2.92      4.88 o 
   1  15   8       18.64       21.48      5.77 o 
  -9   1   9        4.59        3.21      4.65 o 
  -7   1   9       23.90       28.23      6.78 o 
  -5   1   9     1301.47     1215.11     38.50 o 
  -3   1   9      379.19      332.83     17.21 o 
  -1   1   9      122.14      106.30      4.54 o 
   1   1   9     1147.76     1073.42     21.45 o 
   3   1   9      320.96      304.55     12.46 o 
   5   1   9      143.46      144.91     11.43 o 
   7   1   9       13.70       13.68      6.43 o 
 -10   2   9      240.77      228.19     21.04 o 
  -8   2   9      309.38      433.39     34.36 o 
  -6   2   9     1664.60     1566.98     39.78 o 
  -4   2   9     6826.59     6586.15    195.92 o 
  -2   2   9      159.08      125.52      4.69 o 
   0   2   9      801.88      773.36     23.17 o 
   2   2   9     1754.15     1693.16     28.18 o 
   4   2   9        0.78        2.17      1.68 o 
   6   2   9        7.95        6.70      4.68 o 
   8   2   9        0.24        0.05      3.55 o 
  -9   3   9        0.42       -1.68      4.22 o 
  -7   3   9      574.43      528.91     22.48 o 
  -5   3   9      926.11      916.62     30.76 o 
  -3   3   9       99.45      108.55      6.73 o 
  -1   3   9       42.18       45.72      4.94 o 
   1   3   9     1463.14     1429.69     38.40 o 
   3   3   9      200.57      205.63      7.91 o 
   5   3   9       51.46       49.70      7.59 o 
   7   3   9        6.72        4.15      4.82 o 
  -8   4   9      414.99      405.62     22.12 o 
  -6   4   9      987.64      986.68     38.68 o 
  -4   4   9      115.81      101.87      7.51 o 
  -2   4   9     1202.61     1190.97     21.16 o 
   0   4   9     2261.88     2302.17     39.05 o 
   2   4   9      115.95      105.04      3.87 o 
   4   4   9        0.58        1.92      2.43 o 
   6   4   9       16.74       16.24      3.91 o 
   8   4   9       11.78        6.39      3.95 o 
  -9   5   9      805.33      743.13     32.39 o 
  -7   5   9     1015.39     1026.32     42.34 o 
  -5   5   9      975.58      935.95     24.47 o 
  -3   5   9      511.81      493.30     10.41 o 
  -1   5   9       21.51       23.63      3.72 o 
   1   5   9      233.19      214.42      5.32 o 
   3   5   9      639.47      639.83     12.43 o 
   5   5   9       10.26        8.31      4.21 o 
   7   5   9        1.70        4.37      3.98 o 
  -8   6   9      358.25      376.31     23.84 o 
  -6   6   9      266.21      267.04     18.85 o 
  -4   6   9       22.48       16.77      2.67 o 
  -2   6   9      523.94      500.26      9.98 o 
   0   6   9      473.48      452.24      8.93 o 
   2   6   9      119.16      127.56      5.56 o 
   4   6   9       10.91       10.78      3.60 o 
   6   6   9       27.48       35.22      6.32 o 
  -9   7   9      101.13       96.07     17.58 o 
  -7   7   9      110.52       80.68     13.19 o 
  -5   7   9      156.02      154.83      6.44 o 
  -3   7   9        4.06        4.01      1.99 o 
  -1   7   9       38.25       37.22      5.24 o 
   1   7   9      253.73      256.85      8.30 o 
   3   7   9        1.64        3.08      2.14 o 
   5   7   9        3.52        3.00      2.37 o 
   7   7   9       10.87       15.29      5.61 o 
  -8   8   9      473.86      468.90     18.40 o 
  -6   8   9      822.15      780.16     26.63 o 
  -4   8   9      193.96      205.46      8.01 o 
  -2   8   9     3017.77     3032.56     61.71 o 
   0   8   9      200.11      215.68      9.36 o 
   2   8   9      208.06      211.16     10.02 o 
   4   8   9      102.90       97.87      7.00 o 
   6   8   9        9.13       12.31      5.30 o 
  -7   9   9       99.88       93.49     11.98 o 
  -5   9   9        4.99        2.70      1.91 o 
  -3   9   9      663.94      724.73     23.03 o 
  -1   9   9     1452.88     1358.75    109.31 o 
   1   9   9        5.89        8.92      2.34 o 
   3   9   9       24.42       26.56      4.22 o 
   5   9   9        0.10        0.14      2.18 o 
  -6  10   9        5.85        3.02      3.77 o 
  -4  10   9      613.80      535.46     54.80 o 
  -2  10   9      248.68      244.15      7.34 o 
   0  10   9      260.92      255.19     10.81 o 
   2  10   9      214.19      204.71      8.19 o 
   4  10   9       88.55       84.79     11.81 o 
   6  10   9       35.61       36.71      6.53 o 
  -7  11   9       64.70       66.90     12.70 o 
  -5  11   9      129.78      113.71     20.57 o 
  -3  11   9      130.50      148.74     12.76 o 
  -1  11   9      244.68      264.86     11.17 o 
   1  11   9       64.09       60.80      4.79 o 
   3  11   9       47.27       31.72      6.70 o 
   5  11   9       45.31       34.55      6.33 o 
  -6  12   9      132.01      161.32     18.45 o 
  -4  12   9      691.95      686.67     31.18 o 
  -2  12   9       72.36       76.77     15.37 o 
   0  12   9       60.47       63.42      6.57 o 
   2  12   9       11.84        6.32      2.67 o 
   4  12   9        4.89        5.46      3.53 o 
  -5  13   9      153.60      130.82     15.77 o 
  -3  13   9       43.74       52.06      8.54 o 
  -1  13   9        0.08       -1.72      3.35 o 
   1  13   9       27.68       31.83      4.47 o 
   3  13   9       82.74       70.85      9.28 o 
  -4  14   9       36.27       59.11     12.99 o 
  -2  14   9      254.00      252.61     14.10 o 
   0  14   9       53.94       72.07      8.40 o 
   2  14   9       79.05       84.08      8.51 o 
  -1  15   9       17.04       16.15      6.25 o 
  -8   0  10      605.37      588.02     37.53 o 
  -6   0  10      138.47      131.66     24.09 o 
  -4   0  10     1060.87      975.55     68.84 o 
  -2   0  10      632.32      598.95     11.87 o 
   0   0  10     1978.84     2253.15     80.89 o 
   2   0  10      169.95      172.88     14.22 o 
   4   0  10      319.33      302.26     21.54 o 
   6   0  10       21.72       24.68     10.44 o 
   8   0  10       12.28        7.97      9.63 o 
  -9   1  10      272.31      245.18     18.93 o 
  -7   1  10      304.64      265.41     16.21 o 
  -5   1  10     1789.19     1674.47     59.01 o 
  -3   1  10      109.25      108.42      6.72 o 
  -1   1  10        1.99       10.08      4.04 o 
   1   1  10      378.90      403.28      8.61 o 
   3   1  10       35.89       45.29      4.74 o 
   5   1  10        4.18        3.90      4.09 o 
   7   1  10       64.04       51.33     10.62 o 
  -8   2  10      349.00      316.49     19.35 o 
  -6   2  10       39.06       32.95      8.09 o 
  -4   2  10      599.01      582.69     32.99 o 
  -2   2  10       18.20       29.51      2.86 o 
   0   2  10      247.37      241.96     15.29 o 
   2   2  10       25.83       30.78      3.63 o 
   4   2  10        0.09       -0.28      1.77 o 
   6   2  10        2.61        4.71      4.84 o 
   8   2  10        1.12        3.85      6.14 o 
  -9   3  10      278.73      289.19     19.96 o 
  -7   3  10      991.16      961.48     42.21 o 
  -5   3  10       66.64       63.99     12.98 o 
  -3   3  10     1286.17     1206.95     28.01 o 
  -1   3  10        9.06       10.48      2.69 o 
   1   3  10      387.07      394.06      9.86 o 
   3   3  10        7.86        6.13      2.39 o 
   5   3  10      131.40      127.51      9.24 o 
   7   3  10      170.20      148.80     16.11 o 
  -8   4  10      263.81      267.65     21.75 o 
  -6   4  10      821.01      813.61     33.06 o 
  -4   4  10     1296.66     1182.47     29.45 o 
  -2   4  10     3309.91     3280.23     58.27 o 
   0   4  10      117.42      111.80      6.91 o 
   2   4  10      400.34      349.26     18.42 o 
   4   4  10        8.53       11.88      4.11 o 
   6   4  10       58.97       54.61      7.69 o 
  -9   5  10        0.13       31.87     27.46 o 
  -7   5  10       21.57       25.03      7.83 o 
  -5   5  10      102.40       87.23      8.39 o 
  -3   5  10      221.30      228.37      7.60 o 
  -1   5  10      211.59      201.82      8.14 o 
   1   5  10       54.80       50.40      4.95 o 
   3   5  10        1.47        0.45      1.16 o 
   5   5  10        7.85        4.23      3.31 o 
   7   5  10        4.35       15.25      6.40 o 
  -8   6  10      384.38      373.79     24.70 o 
  -6   6  10      789.12      778.90     28.35 o 
  -4   6  10     1306.51     1299.32     24.83 o 
  -2   6  10      547.87      508.76     10.83 o 
   0   6  10     4321.51     4402.19     77.51 o 
   2   6  10       44.78       42.62      5.27 o 
   4   6  10        0.03        0.77      1.67 o 
   6   6  10        0.01        4.77      3.86 o 
  -7   7  10      833.20      820.38     31.64 o 
  -5   7  10      368.69      388.06     13.03 o 
  -3   7  10       41.78       39.10      4.16 o 
  -1   7  10      181.95      183.76      9.84 o 
   1   7  10       49.12       50.46      3.58 o 
   3   7  10      153.67      169.46      7.90 o 
   5   7  10      252.79      244.23     11.12 o 
   7   7  10        0.06        5.47      4.91 o 
  -8   8  10       17.00       14.66      5.12 o 
  -6   8  10      135.49      132.09     11.63 o 
  -4   8  10      106.68      110.14      6.44 o 
  -2   8  10     2217.47     2227.50     37.70 o 
   0   8  10       35.93       38.73      4.45 o 
   2   8  10      277.55      281.30      9.64 o 
   4   8  10      346.14      325.21     11.37 o 
   6   8  10        2.30        5.54      3.28 o 
  -7   9  10        2.63        6.89      5.26 o 
  -5   9  10      104.13       92.00      5.78 o 
  -3   9  10      181.76      206.13      7.32 o 
  -1   9  10        8.41        6.87      3.48 o 
   1   9  10       13.33       14.81      2.80 o 
   3   9  10       40.65       31.84      4.74 o 
   5   9  10        9.29       23.09      6.73 o 
  -6  10  10      201.96      194.57     20.95 o 
  -4  10  10      110.63      127.41      5.79 o 
  -2  10  10        1.03        0.83      1.32 o 
   0  10  10       17.32       15.93      3.89 o 
   2  10  10       35.37       23.09      4.05 o 
   4  10  10       13.90        9.73      3.93 o 
  -5  11  10       61.41       32.69     11.47 o 
  -3  11  10        4.42        6.88      4.50 o 
  -1  11  10       12.34       16.00      4.03 o 
   1  11  10       13.34        8.99      2.35 o 
   3  11  10       69.79       49.72      6.57 o 
   5  11  10       24.85       39.58     18.36 o 
  -4  12  10        5.99        8.44      5.10 o 
  -2  12  10        6.40        5.09      3.70 o 
   0  12  10       18.66       15.95      3.84 o 
   2  12  10       62.22       54.49      5.74 o 
   4  12  10       39.24       42.90     10.71 o 
  -3  13  10       33.02       30.81      8.18 o 
  -1  13  10        0.63       -0.45      3.07 o 
   1  13  10        3.11        4.48      4.86 o 
   3  13  10       11.35       10.33      3.96 o 
  -2  14  10      216.25      225.08     20.37 o 
   0  14  10       12.60       13.61      5.02 o 
  -9   1  11      153.97      146.97     16.32 o 
  -7   1  11      471.93      512.17     34.71 o 
  -5   1  11      347.93      349.45     23.84 o 
  -3   1  11      460.55      425.48     13.14 o 
  -1   1  11       46.09       53.54      8.55 o 
   1   1  11      218.75      242.72      7.95 o 
   3   1  11     1000.05     1005.56     18.09 o 
   5   1  11      218.43      231.01     17.25 o 
   7   1  11       61.95       59.12     12.11 o 
  -8   2  11      199.04      210.74     19.90 o 
  -6   2  11      211.57      195.75     23.05 o 
  -4   2  11      113.72       99.02      6.87 o 
  -2   2  11      145.01      110.86      5.35 o 
   0   2  11      101.92       89.77     11.47 o 
   2   2  11      817.87      815.30     29.16 o 
   4   2  11        1.11        1.10      2.44 o 
   6   2  11        0.08       -0.19      2.19 o 
  -9   3  11       92.18       80.50     15.02 o 
  -7   3  11       22.24       20.47      8.95 o 
  -5   3  11     1536.55     1459.30     53.62 o 
  -3   3  11      315.80      268.60      9.62 o 
  -1   3  11      315.23      340.45     10.33 o 
   1   3  11      603.46      631.91     14.21 o 
   3   3  11        5.96        4.68      2.53 o 
   5   3  11       62.52       58.06      8.10 o 
   7   3  11        0.08        1.52      3.00 o 
  -8   4  11       73.10       59.90     11.75 o 
  -6   4  11      742.63      731.02     40.88 o 
  -4   4  11       41.97       35.69      5.06 o 
  -2   4  11      224.00      226.65      7.94 o 
   0   4  11      154.53      150.89     13.10 o 
   2   4  11      679.70      650.40     18.62 o 
   4   4  11      269.42      277.42     12.33 o 
   6   4  11        1.39        2.94      4.07 o 
  -9   5  11       56.63       53.10     11.97 o 
  -7   5  11       75.21       82.92     11.93 o 
  -5   5  11      112.98      103.89     10.21 o 
  -3   5  11     1897.19     1827.07     35.88 o 
  -1   5  11      385.59      389.40     11.74 o 
   1   5  11       79.74       92.15      6.62 o 
   3   5  11      108.41       98.32      4.99 o 
   5   5  11      152.06      150.57     10.89 o 
   7   5  11       40.39       28.86      7.62 o 
  -8   6  11       90.05       80.83     15.33 o 
  -6   6  11       30.62       20.72      5.11 o 
  -4   6  11       37.57       34.79      4.17 o 
  -2   6  11        6.95       12.37      3.13 o 
   0   6  11      443.79      435.56     14.10 o 
   2   6  11        5.49        3.56      1.44 o 
   4   6  11      130.23      111.16      7.62 o 
   6   6  11       76.38       80.81     10.06 o 
  -7   7  11        0.49        1.04      2.05 o 
  -5   7  11      112.17       99.01      6.37 o 
  -3   7  11      327.24      313.96      9.22 o 
  -1   7  11      170.95      172.97      9.79 o 
   1   7  11        0.35        3.02      2.43 o 
   3   7  11       29.77       21.28      3.57 o 
   5   7  11        0.71        5.18      4.15 o 
  -8   8  11      292.01      297.41     24.78 o 
  -6   8  11      117.58      101.07      7.21 o 
  -4   8  11       63.36       60.55      5.65 o 
  -2   8  11       20.28       23.68      2.75 o 
   0   8  11        2.03        2.20      1.75 o 
   2   8  11        1.28        1.36      1.78 o 
   4   8  11       25.75       19.96      4.53 o 
   6   8  11       55.00       40.54      8.64 o 
  -7   9  11      238.18      195.97     71.28 o 
  -5   9  11      272.30      267.42     11.22 o 
  -3   9  11       88.81       93.74      6.02 o 
  -1   9  11        1.19        0.79      2.26 o 
   1   9  11       48.22       49.67      5.70 o 
   3   9  11       85.56       80.57      8.07 o 
   5   9  11      154.47      160.34     13.00 o 
  -6  10  11        5.59        5.06      4.90 o 
  -4  10  11        5.07        4.02      4.39 o 
  -2  10  11      103.20      102.18     11.61 o 
   0  10  11      169.41      193.66      9.22 o 
   2  10  11        0.03        1.16      1.86 o 
   4  10  11       22.86       20.11      5.23 o 
  -5  11  11       41.55       42.24     10.73 o 
  -3  11  11      391.35      378.21     18.60 o 
  -1  11  11        1.38        2.94      2.89 o 
   1  11  11      148.05      173.11     11.93 o 
   3  11  11       77.48       59.79     12.72 o 
  -4  12  11       28.74       16.91      6.74 o 
  -2  12  11       10.70       14.86      6.18 o 
   0  12  11       45.01       33.11      5.32 o 
   2  12  11       90.59       78.60      8.17 o 
  -3  13  11       34.17       31.44      6.45 o 
  -1  13  11       35.99       27.64      8.20 o 
   1  13  11        0.83        0.34      3.75 o 
  -8   0  12       46.94       49.34     20.08 o 
  -6   0  12      402.81      390.11     41.02 o 
  -4   0  12        0.27       -8.03      8.32 o 
  -2   0  12        2.85        0.73      3.23 o 
   0   0  12        2.34       10.90      7.46 o 
   2   0  12       59.64       46.22      3.16 o 
   4   0  12      153.22      156.96      9.84 o 
   6   0  12       92.47       95.09     20.48 o 
  -9   1  12       41.26       39.76     14.16 o 
  -7   1  12       24.23       22.92     11.88 o 
  -5   1  12      222.95      214.51     23.36 o 
  -3   1  12        8.91        3.54      1.36 o 
  -1   1  12       22.57       31.47      7.00 o 
   1   1  12      206.11      225.36     16.91 o 
   3   1  12      600.06      586.87     13.21 o 
   5   1  12       21.11       21.12      5.16 o 
   7   1  12        2.76        1.96      2.43 o 
  -8   2  12        0.01       -1.84      5.92 o 
  -6   2  12        7.82       10.02      7.30 o 
  -4   2  12        0.05        2.45      2.14 o 
  -2   2  12       22.93       17.89      3.06 o 
   0   2  12        0.44        4.14      4.24 o 
   2   2  12      293.41      299.63     11.47 o 
   4   2  12      495.72      511.00     19.90 o 
   6   2  12       72.48       64.07      8.84 o 
  -9   3  12      124.44       81.44     29.69 o 
  -7   3  12        0.03        0.39      3.92 o 
  -5   3  12        2.86        4.88      3.87 o 
  -3   3  12      146.30      157.87      8.41 o 
  -1   3  12      454.62      458.10     19.15 o 
   1   3  12     1204.62     1281.89     31.22 o 
   3   3  12       52.79       75.54     11.56 o 
   5   3  12      322.53      314.79     15.29 o 
  -8   4  12      242.81      251.63     26.40 o 
  -6   4  12       32.86       26.50      6.13 o 
  -4   4  12       69.13       70.88      4.51 o 
  -2   4  12       81.33       84.84      9.54 o 
   0   4  12      404.65      478.07     25.10 o 
   2   4  12     1148.29     1179.66     33.78 o 
   4   4  12      188.57      195.43     10.79 o 
   6   4  12       47.00       41.35      8.14 o 
  -7   5  12       45.14       36.87     10.99 o 
  -5   5  12       13.41       12.27      2.62 o 
  -3   5  12      489.31      493.30     15.59 o 
  -1   5  12     1047.93     1051.07     25.72 o 
   1   5  12      127.90      147.13      7.82 o 
   3   5  12       16.14       14.27      2.49 o 
   5   5  12       27.60       21.13      6.40 o 
  -8   6  12       12.11        9.25      7.42 o 
  -6   6  12      201.16      185.96      8.95 o 
  -4   6  12      140.78      134.67      6.17 o 
  -2   6  12      256.60      273.20     11.21 o 
   0   6  12      714.87      726.67     26.23 o 
   2   6  12       44.21       40.71      5.73 o 
   4   6  12       50.60       43.05      5.51 o 
   6   6  12      112.87      109.73     13.12 o 
  -7   7  12        1.43        1.36      2.43 o 
  -5   7  12       36.14       32.83      4.43 o 
  -3   7  12       70.69       73.25      5.07 o 
  -1   7  12     1528.60     1586.93     40.98 o 
   1   7  12        4.51        5.58      2.60 o 
   3   7  12      225.99      235.68     13.25 o 
   5   7  12       77.15       83.19     10.72 o 
  -6   8  12       61.15       49.66      6.88 o 
  -4   8  12      109.85      103.72      6.46 o 
  -2   8  12      153.42      157.65      8.28 o 
   0   8  12        0.61        0.78      3.32 o 
   2   8  12        7.28        8.66      4.53 o 
   4   8  12       10.38        7.14      4.20 o 
  -5   9  12       58.88       50.95      7.34 o 
  -3   9  12       17.90       10.34      2.48 o 
  -1   9  12        2.86        2.06      3.04 o 
   1   9  12      322.08      337.86     15.57 o 
   3   9  12       60.21       53.56      8.81 o 
  -6  10  12        1.49        3.67      5.72 o 
  -4  10  12       40.67       37.22      8.05 o 
  -2  10  12       20.50       19.70      4.23 o 
   0  10  12        1.77        1.43      2.28 o 
   2  10  12       11.26        9.23      4.14 o 
   4  10  12        3.73        1.63      3.52 o 
  -5  11  12       16.76       16.02      7.52 o 
  -3  11  12        0.01        2.39      3.43 o 
  -1  11  12       55.93       60.40      7.61 o 
   1  11  12       36.33       28.95      6.87 o 
   3  11  12       12.84       11.20      5.46 o 
  -4  12  12        5.99        6.60      8.92 o 
  -2  12  12       17.78       14.67      7.26 o 
   0  12  12      162.99      189.01     21.58 o 
   2  12  12       32.74       23.66      5.98 o 
  -1  13  12       22.44       21.34      7.32 o 
  -7   1  13        3.27        2.11      5.96 o 
  -5   1  13      349.13      341.06     26.31 o 
  -3   1  13     1709.23     1663.59     43.36 o 
  -1   1  13      653.14      653.87     29.56 o 
   1   1  13     1002.70     1030.13     42.85 o 
   3   1  13     1096.66     1030.05     36.82 o 
   5   1  13       70.80       49.55      6.69 o 
  -8   2  13        0.22       -3.01      8.04 o 
  -6   2  13        1.90        8.45      7.30 o 
  -4   2  13     1457.84     1393.77     33.21 o 
  -2   2  13      192.67      225.76      7.84 o 
   0   2  13       59.32       71.85     11.31 o 
   2   2  13      256.03      273.17     10.24 o 
   4   2  13      177.36      184.54     19.34 o 
   6   2  13        1.13        2.92      3.96 o 
  -7   3  13        0.04       -2.89      6.31 o 
  -5   3  13        0.42        1.54      2.13 o 
  -3   3  13       48.72       52.66      5.17 o 
  -1   3  13      150.06      136.58     12.18 o 
   1   3  13      434.09      432.18     27.25 o 
   3   3  13       41.45       35.41      6.99 o 
   5   3  13       24.14       20.28      5.32 o 
  -8   4  13       15.07       12.76     11.35 o 
  -6   4  13       86.82       70.99      8.79 o 
  -4   4  13        3.99        0.28      1.90 o 
  -2   4  13      277.04      274.95     10.79 o 
   0   4  13       69.78       64.84     10.61 o 
   2   4  13      169.35      181.00     12.05 o 
   4   4  13       21.03       21.07      4.52 o 
   6   4  13        0.83       -0.78      3.20 o 
  -7   5  13       25.76       28.43     11.22 o 
  -5   5  13       94.06       88.56      6.47 o 
  -3   5  13        1.59        0.07      1.40 o 
  -1   5  13      345.66      361.04     13.16 o 
   1   5  13      179.21      192.63     12.34 o 
   3   5  13       13.19       19.67      4.60 o 
   5   5  13       60.79       45.18      8.10 o 
  -6   6  13       53.69       28.01      5.70 o 
  -4   6  13       61.44       44.21      6.47 o 
  -2   6  13      566.98      583.82     17.37 o 
   0   6  13      184.71      211.27     15.57 o 
   2   6  13       15.56       22.50      5.50 o 
   4   6  13       13.94       14.54      5.25 o 
  -7   7  13        5.72        4.00      3.74 o 
  -5   7  13       10.86       10.08      3.05 o 
  -3   7  13        9.63        8.83      3.30 o 
  -1   7  13      461.95      513.12     19.40 o 
   1   7  13       35.86       34.54      7.23 o 
   3   7  13        1.30        1.04      3.12 o 
   5   7  13        8.83       18.21      6.98 o 
  -6   8  13       74.94       66.53      8.63 o 
  -4   8  13       83.66       84.23      8.27 o 
  -2   8  13       15.84       18.46      4.06 o 
   0   8  13      354.21      383.34     22.72 o 
   2   8  13       51.00       42.39      6.73 o 
   4   8  13        9.23        7.09      5.05 o 
  -5   9  13       75.05       67.41     26.68 o 
  -3   9  13      205.27      217.32      9.64 o 
  -1   9  13      442.69      474.46     19.39 o 
   1   9  13     1067.76     1154.50     44.62 o 
   3   9  13        1.80        6.02      4.41 o 
  -4  10  13        0.03        2.91      6.01 o 
  -2  10  13        4.46        4.60      3.20 o 
   0  10  13      149.22      167.98     15.66 o 
   2  10  13        5.08        5.44      4.16 o 
  -3  11  13      123.73      112.17     40.97 o 
  -1  11  13      491.41      491.50     16.08 o 
   1  11  13       42.59       33.82      7.50 o 
  -2  12  13      163.46      175.90     17.15 o 
   0  12  13       88.09       85.67     18.13 o 
  -8   0  14      187.64      192.47     37.86 o 
  -6   0  14      364.96      421.37     63.11 o 
  -4   0  14       31.36       37.65      9.92 o 
  -2   0  14     1636.16     1713.08     67.22 o 
   0   0  14       39.92       45.32     15.20 o 
   2   0  14        1.23        4.30      8.32 o 
   4   0  14      243.33      261.39     29.03 o 
  -7   1  14      247.80      292.21     31.23 o 
  -5   1  14        1.75       -0.68      1.77 o 
  -3   1  14      400.29      433.45     21.89 o 
  -1   1  14      450.27      474.88     28.14 o 
   1   1  14        5.19        6.11      5.98 o 
   3   1  14        0.01        0.79      2.79 o 
   5   1  14      291.52      286.13     23.42 o 
  -8   2  14       75.23       72.69     20.99 o 
  -6   2  14        4.63        5.04      4.72 o 
  -4   2  14        2.47        3.53      2.61 o 
  -2   2  14       30.73       18.64      5.95 o 
   0   2  14       56.19       60.12     13.57 o 
   2   2  14        7.63        6.52      2.39 o 
   4   2  14       22.99       23.77      4.92 o 
  -7   3  14       32.15       29.95     12.18 o 
  -5   3  14      296.42      285.68     14.76 o 
  -3   3  14      288.78      302.77     12.03 o 
  -1   3  14      757.58      819.85     35.78 o 
   1   3  14      217.66      249.20     21.56 o 
   3   3  14      196.84      183.44     11.12 o 
   5   3  14       23.46       24.50      6.51 o 
  -6   4  14       89.71       82.01     11.79 o 
  -4   4  14      665.14      628.61     22.40 o 
  -2   4  14      689.75      735.63     22.35 o 
   0   4  14      331.74      354.93     24.70 o 
   2   4  14       72.58       67.77      6.54 o 
   4   4  14        1.05        4.03      3.08 o 
  -7   5  14       86.37       81.65      9.32 o 
  -5   5  14       84.35       80.92      9.27 o 
  -3   5  14        5.54        4.83      2.74 o 
  -1   5  14        3.75       10.04      5.67 o 
   1   5  14        5.40        6.60      7.27 o 
   3   5  14        5.70        7.14      3.58 o 
  -6   6  14      338.27      326.77     21.24 o 
  -4   6  14      210.58      216.15     12.47 o 
  -2   6  14      320.43      359.08     16.04 o 
   0   6  14      565.32      579.74     28.09 o 
   2   6  14       52.01       45.25      6.36 o 
   4   6  14        0.87       11.12      7.64 o 
  -5   7  14      160.90      154.56     13.37 o 
  -3   7  14      323.55      336.07     14.82 o 
  -1   7  14      121.30      129.36     14.65 o 
   1   7  14      495.19      516.44     44.89 o 
   3   7  14       94.25       97.15     11.03 o 
  -6   8  14       40.17       32.28      8.84 o 
  -4   8  14        3.29        1.95      2.44 o 
  -2   8  14       39.52       31.45      5.82 o 
   0   8  14       39.24       36.55      9.45 o 
   2   8  14       36.58       47.86      6.64 o 
  -5   9  14      105.40       97.81     32.70 o 
  -3   9  14       93.39       69.82     13.67 o 
  -1   9  14       80.88       82.80      7.14 o 
   1   9  14       25.60       26.53      6.99 o 
  -4  10  14      437.94      489.63     25.14 o 
  -2  10  14        1.05        2.68      3.46 o 
   0  10  14       18.49       26.69      8.47 o 
  -1  11  14        3.91        5.78      4.02 o 
  -7   1  15       42.44       41.98     15.58 o 
  -5   1  15      320.67      323.77     13.05 o 
  -3   1  15      140.65      132.04     12.67 o 
  -1   1  15       71.80       72.62     11.43 o 
   1   1  15       84.78       85.88     14.49 o 
   3   1  15       23.72        9.06     12.05 o 
  -6   2  15      501.90      542.23     26.63 o 
  -4   2  15      458.86      511.89     17.50 o 
  -2   2  15      378.63      408.84     21.86 o 
   0   2  15      306.92      347.35     26.08 o 
   2   2  15       14.64       16.20      8.51 o 
   4   2  15        1.82        2.14      3.97 o 
  -7   3  15       63.74       34.15     21.56 o 
  -5   3  15       22.59       29.90      7.09 o 
  -3   3  15       79.68       62.63      5.96 o 
  -1   3  15      158.39      181.85     16.28 o 
   1   3  15       19.96       20.74     10.40 o 
   3   3  15       14.61       12.46      5.72 o 
  -6   4  15      224.87      252.60     20.08 o 
  -4   4  15      374.48      368.68     16.49 o 
  -2   4  15        0.16        3.68      4.14 o 
   0   4  15      131.13      150.54     26.39 o 
   2   4  15      130.62      121.45     17.23 o 
   4   4  15        0.14        0.46      5.26 o 
  -5   5  15      288.82      266.75     20.58 o 
  -3   5  15      181.40      203.40     11.08 o 
  -1   5  15      223.95      230.39     17.87 o 
   1   5  15      344.20      367.61     31.60 o 
   3   5  15      191.81      219.48     20.06 o 
  -6   6  15      107.35      138.11     18.50 o 
  -4   6  15       53.53       47.77      6.59 o 
  -2   6  15       33.24       33.43      5.16 o 
   0   6  15      164.30      177.72     16.39 o 
   2   6  15        0.52       -2.03      2.89 o 
  -5   7  15       94.98       60.83     19.13 o 
  -3   7  15       27.29       23.86      6.06 o 
  -1   7  15        1.65        1.47      4.01 o 
   1   7  15       81.18       93.14     13.06 o 
   3   7  15      153.53      152.95     12.07 o 
  -4   8  15      277.56      290.00     14.37 o 
  -2   8  15      474.31      544.56     22.90 o 
   0   8  15        0.17        1.91      4.64 o 
   2   8  15      184.11      188.02     17.96 o 
  -3   9  15      219.85      244.01     16.08 o 
  -1   9  15       48.98       52.46     11.12 o 
   1   9  15        8.93       14.74      7.96 o 
  -6   0  16      576.28      593.66     33.90 o 
  -4   0  16      345.92      364.97     31.20 o 
  -2   0  16      408.87      477.21     33.13 o 
   0   0  16      325.80      345.65     38.44 o 
   2   0  16       16.40       12.05     11.76 o 
  -5   1  16      241.84      255.80     19.84 o 
  -3   1  16        0.21        2.21      4.03 o 
  -1   1  16      195.45      190.57     19.25 o 
   1   1  16        2.44        3.73      5.88 o 
   3   1  16        0.03        1.75      5.87 o 
  -6   2  16        4.18        4.11      4.30 o 
  -4   2  16       96.57       98.27     13.28 o 
  -2   2  16      182.31      169.93     14.64 o 
   0   2  16        1.00        4.23      5.96 o 
   2   2  16      130.63      138.37     19.13 o 
  -5   3  16       26.09       29.74      7.04 o 
  -3   3  16      460.79      453.38     23.29 o 
  -1   3  16        0.68        0.70      3.86 o 
   1   3  16       26.73       21.61      9.47 o 
   3   3  16       15.62        3.81      4.75 o 
  -6   4  16      130.20      137.31     27.58 o 
  -4   4  16      252.30      278.97     19.52 o 
  -2   4  16       36.64       46.21      8.63 o 
   0   4  16        0.72        2.12      4.41 o 
   2   4  16        3.04        0.32      4.33 o 
  -5   5  16        8.72       14.94      5.60 o 
  -3   5  16        0.05        1.52      3.45 o 
  -1   5  16       52.47       55.99     12.02 o 
   1   5  16       40.21       44.47     11.84 o 
  -4   6  16      146.94      164.32     13.89 o 
  -2   6  16      201.08      229.39     15.73 o 
   0   6  16        7.80       12.14      6.58 o 
   2   6  16       19.54        6.85      8.61 o 
  -3   7  16        4.92        9.17      4.45 o 
  -1   7  16       53.95       57.96     10.69 o 
   1   7  16        0.28        4.69      5.68 o 
  -2   8  16       14.90       21.76      3.83 o 
   0   8  16        7.60        9.62      7.13 o 
  -5   1  17      123.96      118.27     14.86 o 
  -3   1  17       19.17       25.85      7.77 o 
  -1   1  17        0.68        0.90      3.68 o 
   1   1  17        0.01       -1.07      5.17 o 
  -4   2  17      217.93      244.17     19.98 o 
  -2   2  17       22.15       22.75      7.28 o 
   0   2  17       27.81       30.82     10.52 o 
   2   2  17        0.38        0.43      4.76 o 
  -5   3  17       33.70       39.82     10.98 o 
  -3   3  17       33.62       36.82      8.69 o 
  -1   3  17       13.70       17.12      6.67 o 
   1   3  17        0.08        0.76      4.86 o 
  -4   4  17        2.56        3.22      4.51 o 
  -2   4  17       30.33       37.21      8.48 o 
   0   4  17       52.39       53.63     11.51 o 
  -3   5  17       13.77       22.12      7.38 o 
  -1   5  17        0.23       -0.23      3.00 o 
   1   5  17        0.00        1.15      6.88 o 
  -2   6  17       11.94       10.68      6.32 o 
   0   6  17       40.61       46.76     23.81 o 
  -2   0  18       10.75       12.18      9.17 o 
   0   0  18        4.89        7.17     10.90 o 
  -3   1  18        1.08        4.63      5.22 o 
  -1   1  18       19.78       12.53      6.67 o 
  -2   2  18        0.38       -1.18      3.81 o 
   0   2  18        6.40        9.18     14.63 o 
  -1   3  18       39.48       62.20     17.52 o 
                                                 
